# Supplementary material for: Time- and temperature-dependent Pentraxin 3 stability in serum and bronchoalveolar lavage fluid samples
Source: Med Mycol. 2025 Jun 27;63(7):myaf057. doi: 10.1093/mmy/myaf057 (PMC12247167; doi:10.1093/mmy/myaf057)
Supplement: myaf057_Supplemental_Files [file myaf057_supplemental_files.zip]

Archive with 2 entries (2 files):
- mm-2025-0010-File008.xlsx
- mm-2025-0010-File009.docx
