# Supplementary material for: Time- and temperature-dependent Pentraxin 3 stability in serum and bronchoalveolar lavage fluid samples
Source: Med Mycol. 2025 Jun 27;63(7):myaf057. doi: 10.1093/mmy/myaf057 (PMC12247167; doi:10.1093/mmy/myaf057)
Supplement: myaf057_Supplemental_Files [file myaf057_supplemental_files.zip › mm-2025-0010-File008.xlsx]

## Sheet: List1
		Sample number	Concentration of Ptx 3 (pg/ml)					Sample number	Concentration of Ptx 3 (pg/ml)
			Time point 0 0 m	Time point 1 2 m	Time point 2 4 m	Time point 3 6 m	Time point 4 8 m		Time point 0 0 m	Time point 1 2 m	Time point 2 4 m	Time point 3 6 m	Time point 4 8 m
		Serum						BALF
	-80°C	4517	5000	5006	5784	5236	5006	3622	5036	4971	5771	5200	5011
		4575	4107	4115	4012	4261	4356	1221	225	486	435	402	327
		4576	2017	2324	2130	2256	2321	1555	2948	3865	3456	3856	3965
		4577	1065	1446	1167	1211	1285	2080	1088	1299	1146	1135	1140
		4580	1294	1628	1474	1565	1645	16505	2196	2689	2310	2456	2593
		4582	1701	2667	1938	2100	2012	16224	5479	5002	5790	5362	4997
		4583	1234	1483	1261	1324	1398	17569	535	700	340	480	473
		4584	1115	1919	1336	1452	1458	15714	916	853	814	879	962
		4586	2773	3037	3140	3214	3300	3344	2287	3165	2918	2965	2998
		4587	5000	5024	4836	4978	5039	13117	2832	4561	5802	5800	5022
		4600	5000	5016	5803	5234	5030	3563	233	358	307	356	360
		4601	3611	3865	2978	3129	3204	13249	900	732	554	602	658
		4650	1507	1878	1014	1421	1621	5326	1196	1093	992	1100	1259
		4659	1480	2290	1489	1689	2179	13529	2083	1847	1613	1800	2001
	-20°C	4503	1352	1618	1549	1536	1548	756	1553	964	836	850	880
		4588	2212	2463	2518	2498	2500	3626	5348	4998	5791	5232	4963
		4629	1403	1532	1474	1456	1470	1398	4877	5021	5799	5412	5034
		4651	1391	1563	1496	1502	1500	613	5017	5025	5804	5358	5044
		4653	1219	1258	1168	1195	1201	18040	2611	2607	3343	3420	3500
		4654	1400	1516	1547	1535	1549	5450	5427	4980	5786	5236	4902
		4655	2179	2558	2415	2484	2514	2840	380	547	485	500	505
		4656	2535	2673	2637	2626	2645	19153	4222	5028	4840	4956	5049
		4657	900	987	1008	1089	1128	15146	1352	981	1040	1145	1228
		4658	2525	2560	2896	2856	2986	13528	235	139	144	185	205
		4670	664	685	698	711	721	13535	226	155	153	158	154
		4738	883	898	935	996	1054	2009	671	473	580	604	629
		4739	4438	3976	3701	3756	3814	4744	451	525	576	594	588
		4746	2972	3192	3046	3095	3125	19154	140	145	136	98	82
	+37°C	4450	2940	5023	5805	5214	5041	4457	784	155	78	79	80
		4483	3510	5026	5035	5025	5045	61	1458	620	228	150	110
		4488	2128	2359	2763	3986	4289	288	5000	228	124	110	92
		4748	1821	2358	2148	2563	2869	13601	498	61	57	55	52
		4749	1577	1962	2243	2123	843	1399	543	300	256	192	132
		4759	1653	2500	2468	2754	3065	2611	954	215	133	131	130
		4760	2485	5029	4686	4865	5048	2768	2993	274	166	158	150
		4771	5002	5020	5799	5234	5035	14932	384	247	186	182	180
		4785	2354	4561	4232	4916	5048	13702	531	123	59	55	57
		4821	4136	5023	5803	5012	5039	12741	449	208	110	98	82
		4822	1684	2759	1817	1789	1540	3960	194	87	67	61	59
		4823	5000	5016	5799	5124	5020	13122	3250	583	319	295	265
		4844	4558	5023	5803	5211	5039	15305	398	11	0	0	0
		4857	843	1243	1265	1456	1692	954	356	301	150	135	132
